# Supplementary material for: STAY-GREEN Accelerates Chlorophyll Degradation in Magnolia sinostellata under the Condition of Light Deficiency
Source: Int J Mol Sci. 2023 May 9;24(10):8510. doi: 10.3390/ijms24108510 (PMC10218395; doi:10.3390/ijms24108510)
Supplement: Supplementary file 1 [file ijms-24-08510-s001.zip]

Archive with 1 entries (1 files):
- ijms-2266116-supplementary.pdf
